# Supplementary material for: Biofilm and Spore Formation of Clostridium perfringens and Its Resistance to Disinfectant and Oxidative Stress
Source: Antibiotics (Basel). 2021 Apr 6;10(4):396. doi: 10.3390/antibiotics10040396 (PMC8067515; doi:10.3390/antibiotics10040396)
Supplement: Supplementary file 1 [file antibiotics-10-00396-s001.zip]

Archive with 3 entries (3 files):
- Figure_S1_210125.jpg
- Supplementary_Table S1_210113.docx
- Supplementary_Table S2_210113.csv
