# Supplementary material for: Biofilm and Spore Formation of Clostridium perfringens and Its Resistance to Disinfectant and Oxidative Stress
Source: Antibiotics (Basel). 2021 Apr 6;10(4):396. doi: 10.3390/antibiotics10040396 (PMC8067515; doi:10.3390/antibiotics10040396)
Supplement: Supplementary file 1 [file antibiotics-10-00396-s001.zip › Supplementary_Table S2_210113.csv]

	POS	symbol	gene	ATCC 13124	Sample202	Sample66	Sample80	Protein_Position	REF/ALTs	gene_description	synonymous check
0	814427	argG	CPF_RS03405	G	A	A	G	6	AAAA	argininosuccinate synthase	1
1	814442	argG	CPF_RS03405	T	C	T	T	11	VVVV	argininosuccinate synthase	1
2	814445	argG	CPF_RS03405	G	T	T	G	12	IIII	argininosuccinate synthase	1
3	814484	argG	CPF_RS03405	G	A	G	G	25	DDDD	argininosuccinate synthase	1
4	814495	argG	CPF_RS03405	C	T	T	C	28	DNND	argininosuccinate synthase	2
5	814517	argG	CPF_RS03405	A	G	A	A	36	TTTT	argininosuccinate synthase	1
6	814535	argG	CPF_RS03405	G	A	G	G	42	YYYY	argininosuccinate synthase	1
7	814550	argG	CPF_RS03405	T	A	A	T	47	SSSS	argininosuccinate synthase	1
8	814574	argG	CPF_RS03405	G	A	G	G	55	NNNN	argininosuccinate synthase	1
9	814588	argG	CPF_RS03405	A	G	G	A	59	LLLL	argininosuccinate synthase	1
10	814655	argG	CPF_RS03405	C	T	C	C	82	LLLL	argininosuccinate synthase	1
11	814727	argG	CPF_RS03405	G	G	A	G	106	TTTT	argininosuccinate synthase	1
12	814790	argG	CPF_RS03405	A	T	T	A	127	PPPP	argininosuccinate synthase	1
13	814853	argG	CPF_RS03405	T	A	A	T	148	GGGG	argininosuccinate synthase	1
14	815005	argG	CPF_RS03405	G	G	A	G	198	LLLL	argininosuccinate synthase	1
15	815009	argG	CPF_RS03405	G	G	A	G	200	LLLL	argininosuccinate synthase	1
16	815123	argG	CPF_RS03405	A	T	A	A	238	PPPP	argininosuccinate synthase	1
17	815348	argG	CPF_RS03405	A	A	G	G	313	TTTT	argininosuccinate synthase	1
18	815383	argG	CPF_RS03405	C	C	C	T	324	GGGR	argininosuccinate synthase	2
19	815414	argG	CPF_RS03405	T	C	T	C	335	VVVV	argininosuccinate synthase	1
20	815519	argG	CPF_RS03405	C	T	C	C	370	VVVL	argininosuccinate synthase	2
21	815521	argG	CPF_RS03405	C	C	C	A	370	VVVL	argininosuccinate synthase	2
22	815561	argG	CPF_RS03405	G	A	A	G	384	IIII	argininosuccinate synthase	1
23	815582	argG	CPF_RS03405	T	T	C	T	391	GGGG	argininosuccinate synthase	1
24	815585	argG	CPF_RS03405	T	T	G	T	392	GGGG	argininosuccinate synthase	1
25	3248531	soj	CPF_RS14615	C	T	C	C	61	KKKK	sporulation initiation inhibitor protein soj	1
26	3248615	soj	CPF_RS14615	C	T	C	C	89	KKKK	sporulation initiation inhibitor protein soj	1
27	3248750	soj	CPF_RS14615	A	G	A	A	134	DDDD	sporulation initiation inhibitor protein soj	1
28	3248962	soj	CPF_RS14615	A	T	A	A	204	LILL	sporulation initiation inhibitor protein soj	2
29	3248969	soj	CPF_RS14615	C	T	C	C	207	KKKK	sporulation initiation inhibitor protein soj	1
30	205314	luxS	CPF_RS00870	T	T	C	T	69	DDDD	autoinducer-2 production protein LuxS	1
31	205326	luxS	CPF_RS00870	C	C	C	T	73	DDDD	autoinducer-2 production protein LuxS	1
32	205344	luxS	CPF_RS00870	C	C	C	T	79	CCCC	autoinducer-2 production protein LuxS	1
33	205443	luxS	CPF_RS00870	A	G	A	G	112	EEEE	autoinducer-2 production protein LuxS	1
34	205497	luxS	CPF_RS00870	G	G	A	G	130	EEEE	autoinducer-2 production protein LuxS	1
35	205518	luxS	CPF_RS00870	A	A	G	A	137	KKKK	autoinducer-2 production protein LuxS	1
36	205521	luxS	CPF_RS00870	G	G	A	G	138	QQQQ	autoinducer-2 production protein LuxS	1
37	2256027	sigE	CPF_RS09800	G	G	T	G	83	GGGG	RNA polymerase sigma-E factor	1
38	2256054	sigE	CPF_RS09800	A	G	A	A	92	NNNN	RNA polymerase sigma-E factor	1
39	2256066	sigE	CPF_RS09800	G	G	A	A	96	DDDD	RNA polymerase sigma-E factor	1
40	2256081	sigE	CPF_RS09800	C	C	T	C	101	EEEE	RNA polymerase sigma-E factor	1
41	2256099	sigE	CPF_RS09800	A	A	C	A	107	AAAA	RNA polymerase sigma-E factor	1
42	2256189	sigE	CPF_RS09800	A	A	T	A	137	PPPP	RNA polymerase sigma-E factor	1
43	2256252	sigE	CPF_RS09800	T	T	G	T	158	GGGG	RNA polymerase sigma-E factor	1
44	2256351	sigE	CPF_RS09800	T	C	T	T	191	KKKK	RNA polymerase sigma-E factor	1
45	2256378	sigE	CPF_RS09800	T	T	T	C	200	KKKK	RNA polymerase sigma-E factor	1
46	2254954	sigG	CPF_RS09795	C	C	T	C	8	KKKK	RNA polymerase sigma-G factor	1
47	2255359	sigG	CPF_RS09795	T	T	C	C	143	RRRR	RNA polymerase sigma-G factor	1
48	1541542	lexA	CPF_RS06655	T	T	A	T	22	EEDE	LexA repressor	2
49	1541605	lexA	CPF_RS06655	G	G	G	T	43	TTTT	LexA repressor	1
50	1541656	lexA	CPF_RS06655	G	G	G	A	60	NNNN	LexA repressor	1
51	1541662	lexA	CPF_RS06655	C	T	T	C	62	QQQQ	LexA repressor	1
52	1541767	lexA	CPF_RS06655	C	T	T	A	97	PPPP	LexA repressor	1
53	1541770	lexA	CPF_RS06655	T	C	C	T	98	IMMI	LexA repressor	2
54	1541785	lexA	CPF_RS06655	T	C	T	T	103	EEEE	LexA repressor	1
55	1541866	lexA	CPF_RS06655	G	G	A	A	130	NNNN	LexA repressor	1
56	1541872	lexA	CPF_RS06655	T	C	T	T	132	LLLL	LexA repressor	1
57	1542079	lexA	CPF_RS06655	C	C	A	C	201	KKNK	LexA repressor	2
58	2691821	CPF_2417	CPF_RS11780	G	A	G	G	44	NNNN	small, acid-soluble spore protein 1	1
59	653085	ribE	CPF_RS02730	G	G	G	A	6	VVVI	riboflavin synthase, alpha subunit	2
60	653087	ribE	CPF_RS02730	A	G	A	A	6	VVVI	riboflavin synthase, alpha subunit	2
61	653171	ribE	CPF_RS02730	T	C	T	T	34	DDDD	riboflavin synthase, alpha subunit	1
62	653174	ribE	CPF_RS02730	A	C	A	A	35	TTTT	riboflavin synthase, alpha subunit	1
63	653340	ribE	CPF_RS02730	G	A	G	G	91	GSGG	riboflavin synthase, alpha subunit	2
64	653387	ribE	CPF_RS02730	A	G	A	A	106	GGGG	riboflavin synthase, alpha subunit	1
65	653414	ribE	CPF_RS02730	G	G	G	A	115	GGGG	riboflavin synthase, alpha subunit	1
66	653450	ribE	CPF_RS02730	A	G	A	G	127	EEEE	riboflavin synthase, alpha subunit	1
67	653477	ribE	CPF_RS02730	T	C	T	C	136	GGGG	riboflavin synthase, alpha subunit	1
68	653512	ribE	CPF_RS02730	C	C	T	C	148	AAVA	riboflavin synthase, alpha subunit	2
69	653531	ribE	CPF_RS02730	T	T	T	C	154	SSSS	riboflavin synthase, alpha subunit	1
70	653618	ribE	CPF_RS02730	C	T	C	T	183	DDDD	riboflavin synthase, alpha subunit	1
71	653619	ribE	CPF_RS02730	T	C	T	C	184	SPSP	riboflavin synthase, alpha subunit	2
72	653642	ribE	CPF_RS02730	G	T	G	G	191	KNKK	riboflavin synthase, alpha subunit	2
73	653651	ribE	CPF_RS02730	A	T	A	A	194	GGGG	riboflavin synthase, alpha subunit	1
74	653657	ribE	CPF_RS02730	A	T	A	T	196	KNKN	riboflavin synthase, alpha subunit	2
75	653663	ribE	CPF_RS02730	T	G	T	C	198	DEDD	riboflavin synthase, alpha subunit	2
76	653665	ribE	CPF_RS02730	G	A	G	A	199	SNSN	riboflavin synthase, alpha subunit	2
77	653667	ribE	CPF_RS02730	A	C	A	A	200	RQRR	riboflavin synthase, alpha subunit	2
78	653668	ribE	CPF_RS02730	G	A	G	G	200	RQRR	riboflavin synthase, alpha subunit	2
79	653672	ribE	CPF_RS02730	G	T	G	G	201	KNKK	riboflavin synthase, alpha subunit	2
80	2166952	ftsK	CPF_RS09375	C	T	C	T	111	EEEE	DNA translocase FtsK	1
81	2167012	ftsK	CPF_RS09375	C	T	C	T	131	LLLL	DNA translocase FtsK	1
82	2167050	ftsK	CPF_RS09375	C	C	C	A	143	AAAS	DNA translocase FtsK	2
83	2167059	ftsK	CPF_RS09375	A	G	A	G	146	LLLL	DNA translocase FtsK	1
84	2167225	ftsK	CPF_RS09375	C	T	C	T	202	VVVV	DNA translocase FtsK	1
85	2167294	ftsK	CPF_RS09375	C	T	C	T	225	EEEE	DNA translocase FtsK	1
86	2167408	ftsK	CPF_RS09375	A	C	A	C	263	AAAA	DNA translocase FtsK	1
87	2167447	ftsK	CPF_RS09375	C	T	C	T	276	LLLL	DNA translocase FtsK	1
88	2167543	ftsK	CPF_RS09375	C	T	C	C	308	VVVV	DNA translocase FtsK	1
89	2167570	ftsK	CPF_RS09375	T	C	T	C	317	KKKK	DNA translocase FtsK	1
90	2167633	ftsK	CPF_RS09375	C	A	C	A	338	AAAA	DNA translocase FtsK	1
91	2167639	ftsK	CPF_RS09375	A	G	A	G	340	GGGG	DNA translocase FtsK	1
92	2167711	ftsK	CPF_RS09375	C	T	C	T	364	EEEE	DNA translocase FtsK	1
93	2167762	ftsK	CPF_RS09375	G	A	G	A	381	AAAA	DNA translocase FtsK	1
94	2167900	ftsK	CPF_RS09375	G	C	G	C	427	GGGG	DNA translocase FtsK	1
95	2167960	ftsK	CPF_RS09375	T	C	T	C	447	KKKK	DNA translocase FtsK	1
96	2168062	ftsK	CPF_RS09375	T	C	T	T	481	VGVV	DNA translocase FtsK	2
97	2168063	ftsK	CPF_RS09375	A	C	A	A	481	VGVV	DNA translocase FtsK	2
98	2168073	ftsK	CPF_RS09375	C	C	C	T	484	GGGS	DNA translocase FtsK	2
99	2168119	ftsK	CPF_RS09375	A	T	A	T	500	DEDE	DNA translocase FtsK	2
100	2168122	ftsK	CPF_RS09375	T	C	T	C	501	KKKK	DNA translocase FtsK	1
101	2168128	ftsK	CPF_RS09375	C	C	C	T	503	KKKK	DNA translocase FtsK	1
102	2168164	ftsK	CPF_RS09375	A	G	A	G	515	NNNN	DNA translocase FtsK	1
103	2168228	ftsK	CPF_RS09375	T	C	T	T	536	DGDD	DNA translocase FtsK	2
104	2168242	ftsK	CPF_RS09375	A	G	A	A	541	DDDD	DNA translocase FtsK	1
105	2168245	ftsK	CPF_RS09375	T	C	T	T	542	KKKK	DNA translocase FtsK	1
106	2168323	ftsK	CPF_RS09375	C	C	C	A	568	EEED	DNA translocase FtsK	2
107	2168368	ftsK	CPF_RS09375	A	T	A	T	583	GGGG	DNA translocase FtsK	1
108	2168383	ftsK	CPF_RS09375	C	T	C	C	588	LLLL	DNA translocase FtsK	1
109	2168584	ftsK	CPF_RS09375	A	A	A	G	655	FFFF	DNA translocase FtsK	1
110	2168659	ftsK	CPF_RS09375	A	A	A	C	680	VVVV	DNA translocase FtsK	1
111	2168731	ftsK	CPF_RS09375	T	T	T	G	704	GGGG	DNA translocase FtsK	1
112	2168818	ftsK	CPF_RS09375	T	A	T	A	733	IIII	DNA translocase FtsK	1
113	2168866	ftsK	CPF_RS09375	T	T	T	A	749	GGGG	DNA translocase FtsK	1
114	2168917	ftsK	CPF_RS09375	T	T	T	C	766	AAAA	DNA translocase FtsK	1
115	2168941	ftsK	CPF_RS09375	T	C	T	T	774	TTTT	DNA translocase FtsK	1
116	2306219	spo0A	CPF_RS10050	A	A	A	G	79	LLLL	Spo0A protein	1
117	2306628	spo0A	CPF_RS10050	T	C	T	T	216	PPPP	Spo0A protein	1
118	2306700	spo0A	CPF_RS10050	C	T	C	C	240	KKKK	Spo0A protein	1
119	652004	ribD	CPF_RS02725	A	G	A	G	18	GGGG	5-amino-6-(5-phosphoribosylamino)uracil reductase RibD	1
120	652064	ribD	CPF_RS02725	A	G	A	A	38	GGGG	5-amino-6-(5-phosphoribosylamino)uracil reductase RibD	1
121	652073	ribD	CPF_RS02725	T	C	T	T	41	YYYY	5-amino-6-(5-phosphoribosylamino)uracil reductase RibD	1
122	652104	ribD	CPF_RS02725	A	G	A	A	52	IVII	5-amino-6-(5-phosphoribosylamino)uracil reductase RibD	2
123	652135	ribD	CPF_RS02725	C	T	C	C	62	TITT	5-amino-6-(5-phosphoribosylamino)uracil reductase RibD	2
124	652200	ribD	CPF_RS02725	A	G	A	G	84	IVIV	5-amino-6-(5-phosphoribosylamino)uracil reductase RibD	2
125	652205	ribD	CPF_RS02725	A	G	A	A	85	EEEE	5-amino-6-(5-phosphoribosylamino)uracil reductase RibD	1
126	652247	ribD	CPF_RS02725	C	C	C	A	99	TTTT	5-amino-6-(5-phosphoribosylamino)uracil reductase RibD	1
127	652255	ribD	CPF_RS02725	A	C	A	C	102	QPQP	5-amino-6-(5-phosphoribosylamino)uracil reductase RibD	2
128	652265	ribD	CPF_RS02725	A	G	A	G	105	LLLL	5-amino-6-(5-phosphoribosylamino)uracil reductase RibD	1
129	652277	ribD	CPF_RS02725	G	A	G	G	109	KKKK	5-amino-6-(5-phosphoribosylamino)uracil reductase RibD	1
130	652278	ribD	CPF_RS02725	A	G	A	A	110	SGSS	5-amino-6-(5-phosphoribosylamino)uracil reductase RibD	2
131	652285	ribD	CPF_RS02725	A	G	A	A	112	KRKK	5-amino-6-(5-phosphoribosylamino)uracil reductase RibD	2
132	652304	ribD	CPF_RS02725	C	C	C	A	118	GGGG	5-amino-6-(5-phosphoribosylamino)uracil reductase RibD	1
133	652365	ribD	CPF_RS02725	T	A	T	T	139	FIFF	5-amino-6-(5-phosphoribosylamino)uracil reductase RibD	2
134	652382	ribD	CPF_RS02725	C	T	C	T	144	NNNN	5-amino-6-(5-phosphoribosylamino)uracil reductase RibD	1
135	652532	ribD	CPF_RS02725	T	C	T	C	194	NNNN	5-amino-6-(5-phosphoribosylamino)uracil reductase RibD	1
136	652666	ribD	CPF_RS02725	A	G	A	G	239	NSNS	5-amino-6-(5-phosphoribosylamino)uracil reductase RibD	2
137	652703	ribD	CPF_RS02725	A	A	A	G	251	KKKK	5-amino-6-(5-phosphoribosylamino)uracil reductase RibD	1
138	652735	ribD	CPF_RS02725	T	A	T	A	262	IKIK	5-amino-6-(5-phosphoribosylamino)uracil reductase RibD	2
139	652860	ribD	CPF_RS02725	A	A	A	T	304	TTTS	5-amino-6-(5-phosphoribosylamino)uracil reductase RibD	2
140	652925	ribD	CPF_RS02725	A	G	A	G	325	GGGG	5-amino-6-(5-phosphoribosylamino)uracil reductase RibD	1
141	652943	ribD	CPF_RS02725	T	C	T	C	331	PPPP	5-amino-6-(5-phosphoribosylamino)uracil reductase RibD	1
142	652976	ribD	CPF_RS02725	C	T	C	C	342	DDDD	5-amino-6-(5-phosphoribosylamino)uracil reductase RibD	1
143	653008	ribD	CPF_RS02725	A	A	A	C	353	NNNT	5-amino-6-(5-phosphoribosylamino)uracil reductase RibD	2
144	653009	ribD	CPF_RS02725	T	C	T	C	353	NNNT	5-amino-6-(5-phosphoribosylamino)uracil reductase RibD	2
145	653012	ribD	CPF_RS02725	T	T	T	C	354	FFFF	5-amino-6-(5-phosphoribosylamino)uracil reductase RibD	1
146	653013	ribD	CPF_RS02725	G	G	G	C	355	DDDH	5-amino-6-(5-phosphoribosylamino)uracil reductase RibD	2
147	653018	ribD	CPF_RS02725	G	G	G	T	356	KKKN	5-amino-6-(5-phosphoribosylamino)uracil reductase RibD	2
148	653037	ribD	CPF_RS02725	G	A	G	A	363	GNGN	5-amino-6-(5-phosphoribosylamino)uracil reductase RibD	2
149	653038	ribD	CPF_RS02725	G	A	G	A	363	GNGN	5-amino-6-(5-phosphoribosylamino)uracil reductase RibD	2
150	653046	ribD	CPF_RS02725	T	C	T	C	366	*Q*Q	5-amino-6-(5-phosphoribosylamino)uracil reductase RibD	2
151	445635	CPF_0368	CPF_RS01855	T	C	T	C	34	KKKK	rubrerythrin family protein	1
152	445692	CPF_0368	CPF_RS01855	C	T	C	T	53	EEEE	rubrerythrin family protein	1
153	445758	CPF_0368	CPF_RS01855	C	T	T	C	75	EEEE	rubrerythrin family protein	1
154	445774	CPF_0368	CPF_RS01855	C	T	C	C	80	RKRR	rubrerythrin family protein	2
155	445923	CPF_0368	CPF_RS01855	A	A	G	G	130	NNNN	rubrerythrin family protein	1
156	2194897	codY	CPF_RS09500	C	C	C	T	23	GGGG	GTP-sensing transcriptional pleiotropic repressor CodY	1
157	2194912	codY	CPF_RS09500	T	T	T	C	28	EEEE	GTP-sensing transcriptional pleiotropic repressor CodY	1
158	2195050	codY	CPF_RS09500	C	T	C	T	74	EEEE	GTP-sensing transcriptional pleiotropic repressor CodY	1
159	2195095	codY	CPF_RS09500	C	T	C	T	89	AAAA	GTP-sensing transcriptional pleiotropic repressor CodY	1
160	2195122	codY	CPF_RS09500	T	T	T	C	98	EEEE	GTP-sensing transcriptional pleiotropic repressor CodY	1
161	2195233	codY	CPF_RS09500	T	C	T	T	135	GGGG	GTP-sensing transcriptional pleiotropic repressor CodY	1
162	2195389	codY	CPF_RS09500	G	A	G	G	187	FFFF	GTP-sensing transcriptional pleiotropic repressor CodY	1
163	2662489	minD	CPF_RS11665	A	C	A	A	65	VVVV	septum site-determining protein MinD	1
164	2662822	minD	CPF_RS11665	T	T	A	A	176	TTTT	septum site-determining protein MinD	1
165	2662852	minD	CPF_RS11665	A	A	G	G	186	NNNN	septum site-determining protein MinD	1
166	2662882	minD	CPF_RS11665	T	T	C	C	196	KKKK	septum site-determining protein MinD	1
167	2261453	sigK	CPF_RS09830	A	A	G	G	11	LLLL	RNA polymerase sigma-70 factor family	1
168	2261547	sigK	CPF_RS09830	G	G	A	A	43	YYYY	RNA polymerase sigma-70 factor family	1
169	2261565	sigK	CPF_RS09830	T	T	C	C	49	EEEE	RNA polymerase sigma-70 factor family	1
170	2261919	sigK	CPF_RS09830	C	C	T	T	167	KKKK	RNA polymerase sigma-70 factor family	1
